# Supplementary material for: Manganese Deficiency and Mn2O3 Nanoparticles Supplementation Disrupt Bone Remodeling and Mineral Matrix Maturation in Rats
Source: Int J Mol Sci. 2025 Dec 23;27(1):153. doi: 10.3390/ijms27010153 (PMC12786009; doi:10.3390/ijms27010153)
Supplement: Supplementary file 1 [file ijms-27-00153-s001.zip]

Archive with 3 entries (3 files):
- Supplementary materials Table S1.pdf
- Supplementary materials Table S2.pdf
- Supplementary materials Table S3.pdf
